# Supplementary material for: Contribution of Respiratory Syncytial Virus to Burden of Lower Respiratory Tract Infections: A Global Analysis of 204 Countries and Territories, 1990–2021
Source: Trop Med Infect Dis. 2025 Aug 11;10(8):223. doi: 10.3390/tropicalmed10080223 (PMC12390104; doi:10.3390/tropicalmed10080223)
Supplement: Supplementary file 1 [file tropicalmed-10-00223-s001.zip]

Archive with 1 entries (1 files):
- tropicalmed-3618460-supplementary.pdf
